# Supplementary material for: Avian Haemosporidian Parasites in Three Wild Columbids from Germany
Source: Microorganisms. 2025 Jun 4;13(6):1305. doi: 10.3390/microorganisms13061305 (PMC12195335; doi:10.3390/microorganisms13061305)
Supplement: Supplementary file 1 [file microorganisms-13-01305-s001.zip]

Archive with 1 entries (1 files):
- microorganisms-3622017-supplementary.pdf
